# Supplementary material for: Molecular evolution of the Pi-d2 gene conferring resistance to rice blast in Oryza
Source: Front Genet. 2022 Sep 6;13:991900. doi: 10.3389/fgene.2022.991900 (PMC9486079; doi:10.3389/fgene.2022.991900)
Supplement: Supplementary file 3 [file DataSheet1.XLSX]

## Sheet: Table S1
Table S1 | Origin of germplasm accessions used in this study
Species/Subspecies	Genome	Accession	Resource
O. sativa ssp. indica	AA	GLA4	Zhao et al., 2018
		GP3	Zhao et al., 2018
		GP51	Zhao et al., 2018
		GP72	Zhao et al., 2018
		GP772-1	Zhao et al., 2018
		HP274	Zhao et al., 2018
		HP327	Zhao et al., 2018
		HP362-2	Zhao et al., 2018
		HP396	Zhao et al., 2018
		HP486	Zhao et al., 2018
		HP492	Zhao et al., 2018
		Kasalath	Zhao et al., 2018
		G46	Qin et al., 2021
		CN1	Qin et al., 2021
		FS32	Qin et al., 2021
		DG	Qin et al., 2021
		D62	Qin et al., 2021
		II32	Qin et al., 2021
		R527	Qin et al., 2021
		S548	Qin et al., 2021
		9311	Qin et al., 2021
		Y58S	Qin et al., 2021
		J4155	Qin et al., 2021
		G8	Qin et al., 2021
		Y3551	Qin et al., 2021
		IR64	Qin et al., 2021
		R498	Qin et al., 2021
		TM	Qin et al., 2021
		TUMBA	Qin et al., 2021
		G630	Qin et al., 2021
		YX1	Qin et al., 2021
		WSSM	Qin et al., 2021
		FH838	Qin et al., 2021
		N22	Qin et al., 2021
		MH63	Song et al., 2021
		ZS97	Song et al., 2021
		Tetep	https://figshare.com/articles/dataset/Datasets_for_Tetep_genome_analysis/7775810
O. sativa ssp. japonica	AA	HP91-2	Zhao et al., 2018
		HP314	Zhao et al., 2018
		GP39	Zhao et al., 2018
		GP77	Zhao et al., 2018
		GP640	Zhao et al., 2018
		GP295-1	Zhao et al., 2018
		DHX2	Qin et al., 2021
		2428	Qin et al., 2021
		Kosh	Qin et al., 2021
		ZH11	Qin et al., 2021
		KY131	Qin et al., 2021
		NIP	Qin et al., 2021
		Lemont	Qin et al., 2021
		NamRoo	Qin et al., 2021
		LJ	Qin et al., 2021
		Basmati1	Qin et al., 2021
O. galberrima	AA	CG14	Qin et al., 2021
O. rufipogon	AA	W1754	Zhao et al., 2018
		W1943	Zhao et al., 2018
		W1979	Zhao et al., 2018
		W3078-2	Zhao et al., 2018
		W3095-2	Zhao et al., 2018
O. brachyantha	FF	/	http://ibi.zju.edu.cn/ricerelativesgd/download.php
O. punctata	BB	/	http://ibi.zju.edu.cn/ricerelativesgd/download.php
O. nivara	AA	/	https://genome.jgi.doe.gov/portal/pages/dynamicOrganismDownload.jsf?organism=Phytozome
O. barthii	AA	/	https://genome.jgi.doe.gov/portal/pages/dynamicOrganismDownload.jsf?organism=Phytozome
O. glumaepatula	AA	/	https://genome.jgi.doe.gov/portal/pages/dynamicOrganismDownload.jsf?organism=Phytozome
O. meridionalis	AA	/	https://genome.jgi.doe.gov/portal/pages/dynamicOrganismDownload.jsf?organism=Phytozome
O. longistaminata	AA	/	ftp://ftp.ensemblgenomes.org/pub/plants/release-49/fasta/oryza_longistaminata/dna/
Leersia perrieri	/	/	ftp://ftp.ensemblgenomes.org/pub/plants/release-49/fasta/oryza_longistaminata/dna/

## Sheet: Table S2
Table S2 | Rice accessions used in site-specific PCR of Pi-d2
No.	Landrace	Resource
1	ChangRuan 19-3	Changshu Institute of Agricultural Science of Jiangsu Province
2	ChangNongJing 11	Changshu Institute of Agricultural Science of Jiangsu Province
3	CR-850	Changshu Institute of Agricultural Science of Jiangsu Province
4	ChangNongJing 12	Changshu Institute of Agricultural Science of Jiangsu Province
5	ChangYouJing 8	Changshu Institute of Agricultural Science of Jiangsu Province
6	ChangYouJing 6	Changshu Institute of Agricultural Science of Jiangsu Province
7	ChangNuo 1	Changshu Institute of Agricultural Science of Jiangsu Province
8	ChangJing17-3	Changshu Institute of Agricultural Science of Jiangsu Province
9	CR-954	Changshu Institute of Agricultural Science of Jiangsu Province
10	ChangYouJing 7	Changshu Institute of Agricultural Science of Jiangsu Province
11	ChangNongJing 8	Changshu Institute of Agricultural Science of Jiangsu Province
12	CR-998	Changshu Institute of Agricultural Science of Jiangsu Province
13	ChangXiangJing18-13	Changshu Institute of Agricultural Science of Jiangsu Province
14	ChangNongJing 151	Changshu Institute of Agricultural Science of Jiangsu Province
15	ChangYou 5	Changshu Institute of Agricultural Science of Jiangsu Province
16	ChangNongJing 10	Changshu Institute of Agricultural Science of Jiangsu Province
17	ChangJing18-10	Changshu Institute of Agricultural Science of Jiangsu Province
18	ChangYou 998	Changshu Institute of Agricultural Science of Jiangsu Province

## Sheet: Table S3
Table S3 | 19 Pi-d2 haplotypes identified from 11 Oryza species
Haplotype	Hap_1	Hap_2	Hap_3	Hap_4	Hap_5	Hap_6	Hap_8	Hap_9	Hap_10	Hap_11	Hap_12	Hap_7	Hap_13	Hap_14	Hap_15	Hap_16	Hap_17	Hap_18	Hap_19
Hits	12	12	1	24	1	2	1	1	2	1	1	1	1	1	1	1	1	1	1
Accessions	Osa-ja_DHX2_G	Osa-ja_ZH11_A	Osa-ja_LJ_G	Osa-in_G46_A	Osa-in_II32_A	Osa-in_Basmati1_A	Osa-in_Kasalath_A	Oruf_W1754_A	Oruf_W1943_A	Oruf_W1979_A	Oruf_W3095-2_A	Ogla_CG14A	Oniv_A	Obar_A	Oglu_A	Olon_A	Opun_A	Obra_A	Omer_A
	Osa-ja_02428_G	Osa-in_CN1_A		Osa-in_FS32_A		Osa-ja_GP295-1_A			Oruf_W3078-2_A
	Osa-ja_Kosh_G	Osa-in_DG_A		Osa-in_R527_A
	Osa-ja_KY131_G	Osa-in_D62_A		Osa-in_9311_A
	Osa-ja_NIP_G	Osa-in_S548_A		Osa-in_G8_A
	Osa-ja_Lemont_G	Osa-in_Y58S_A		Osa-in_Y3551_A
	Osa-ja_NamRoo_G	Osa-in_OsJ4155_A		Osa-in_IR64_A
	Osa-ja_HP91-2_G	Osa-in_R498_A		Osa-in_G630_A
	Osa-ja_HP314_G	Osa-in_TM_A		Osa-in_YX1_A
	Osa-ja_GP39_G	Osa-in_Tumba_A		Osa-in_FH838_A
	Osa-ja_GP77_G	Osa-in_WSSM_A		Osa-in_GLA4_A
	Osa-ja_GP640_G	Osa-in_N22_A		Osa-in_GP3_A
				Osa-in_GP51_A
				Osa-in_GP72_A
				Osa-in_GP772-1_A
				Osa-in_HP274_A
				Osa-in_HP327_A
				Osa-in_HP362-2_A
				Osa-in_HP396_A
				Osa-in_HP486_A
				Osa-in_HP492_A
				Osa-in_MH63_A
				Osa-in_ZS97_A
				Osa-in_Tetep_A
